# Supplementary material for: Comparative Study of the Protective and Neurotrophic Effects of Neuronal and Glial Progenitor Cells-Derived Conditioned Media in a Model of Glutamate Toxicity In Vitro
Source: Biomolecules. 2023 Dec 13;13(12):1784. doi: 10.3390/biom13121784 (PMC10741670; doi:10.3390/biom13121784)
Supplement: Supplementary file 1 [file biomolecules-13-01784-s001.zip]

Archive with 2 entries (2 files):
- GPC-CM_NGF.jpg
- NPC-CM_Control.jpg
